# Supplementary material for: E-Liquids from Seven European Countries–Warnings Analysis and Freebase Nicotine Content
Source: Toxics. 2022 Jan 23;10(2):51. doi: 10.3390/toxics10020051 (PMC8875468; doi:10.3390/toxics10020051)
Supplement: Supplementary file 1 [file toxics-10-00051-s001.zip]

Archive with 1 entries (1 files):
- toxics-1518492-supplementary.pdf
